# Supplementary material for: Mindfulness beyond secularization: Beliefs across meditators and non-meditators reflect a consensus on personal development over health and spirituality
Source: PLoS One. 2025 Sep 8;20(9):e0331021. doi: 10.1371/journal.pone.0331021 (PMC12416702; doi:10.1371/journal.pone.0331021)
Supplement: S1 Table — (TXT) [file pone.0331021.s001.txt]

com de clément
crise covid RS de la prof de yoga reconversion suite à un BO par ex
statut auto entrepreneur, des cours, des retraites, précarité éco, DS
prcessus d'entrée dans le métier, séquencé et échappe aux personnes, devenir prof de yoga malgré soi
formes d'enquete "corps et ame" 
ya pas de diplôme d'état


faire un 200 heures
pratiques alimentaires, prendre soin de son corps et des autres, le gout de soi, la spiritualité 
kharma yoga entreprise de transformation de soi et de style de vie 
situation de rupture professionnelle, capital international, profil étude +, rupture psychologique

curriculum caché c est en gros les autres pratiques qui sont en place a coté de la pratique formelle 


com de cécilia 

industrie du BE les fitgirls 
devenir la meilleure version de soi meme, travail de recompo corporelle

triple dimension entrepreneuriale 
elles ont d abord réussi a modifier leur apparence avant de commence à faire du conseil
éthique intransigeante 
le storytelling de l'épreuve : auto narration de leur propre échec puis de leur réussite 
je vais vous épargner les moments d errance

la transmutation néolibérale 
un corps machine soumis à une discipline efficace

le corps c est le nouvel outil de la discipline biopolitique, quete morale identitaire existentielle 

le corps comme projet de salut intramondain
pessimisme anthropologique 

com de Livia
trouver son bonheur 

Allemagne est historiquement férue de pratiques corporelles 
soin et transmission attention aux interactions et au travail relationnel, travail sur l'éprouvé
et des récits 
questions morales 
